# Supplementary material for: Effect of Cooking with Superheated (SHS) vs. Standard Steam Oven on the Fatty Acids Profile of Different Kinds of Meat and Fish
Source: Foods. 2023 Feb 7;12(4):718. doi: 10.3390/foods12040718 (PMC9956209; doi:10.3390/foods12040718)
Supplement: Supplementary file 1 [file foods-12-00718-s001.zip]

Archive with 1 entries (1 files):
- foods-2149440-SI.pdf
